# Supplementary material for: Genetic Variability of the Functional Domains of Chromodomains Helicase DNA-Binding (CHD) Proteins
Source: Genes (Basel). 2021 Nov 19;12(11):1827. doi: 10.3390/genes12111827 (PMC8623811; doi:10.3390/genes12111827)
Supplement: Supplementary file 1 [file genes-12-01827-s001.zip]

Archive with 1 entries (1 files):
- genes-1413632-supplementary.pdf
